# Supplementary material for: RAD sequencing resolves fine-scale population structure in a benthic invertebrate: implications for understanding phenotypic plasticity
Source: R Soc Open Sci. 2017 Feb 8;4(2):160548. doi: 10.1098/rsos.160548 (PMC5367306; doi:10.1098/rsos.160548)
Supplement: Supplementary table 1: Details of the 15 microsatellite loci used in this study together with their polymorphism characteristics in 180 great scallops sampled from nine different populations [file rsos160548supp1.xls]

## Sheet: Sheet1
					Location1		Location2		Location3		Location4		Location5		Location6		Location7		Location8		Location9
Locus	Sources	Mix	Ta (⁰C)	Number of alleles	Observed heterozygosity	HWE P value	Observed heterozygosity	HWE P value	Observed heterozygosity	HWE P value	Observed heterozygosity	HWE P value	Observed heterozygosity	HWE P value	Observed heterozygosity	HWE P value	Observed heterozygosity	HWE P value	Observed heterozygosity	HWE P value	Observed heterozygosity	HWE P value
Locus_PmRM020	Morvezen et al 2013	1	62	6	0.33333	0.4683	0.3	1.0000	0.35	0.4230	0.75	0.3484	0.1	1.0000	0.15	0.2463	0.25	0.0987	0.5	1.0000	0.45	1.0000
Locus_List15-012	Watts et al 2005	1	62	16	0.73333	0.0721	0.85	0.8377	0.84211	0.4207	0.6	0.1492	0.75	0.3920	0.8	0.5940	0.75	0.0899	0.95	0.0737	0.75	0.4073
Locus_List15_005	Watts et al 2005	1	62	15	0.73333	0.0296	0.75	0.0890	0.8	0.2146	0.94737	0.2257	0.7	0.1485	0.9	0.1418	0.95	0.1660	0.95	0.0931	0.95	0.8160
Locus_List15_004	Watts et al 2005	1	62	5	0.23333	1.0000	0.15	1.0000	0.15	1.0000	0.1	1.0000	0.15	0.2453	0.2	1.0000	0.2	1.0000	0.05	1.0000	0.15	1.0000
Locus_PmRM027	Morvezen et al 2013	1	62	17	0.6	0.0082	0.65	0.0051	0.65	0.0405	0.7	0.0085	0.6	0.0018	0.6	0.0008	0.65	0.0013	0.65	0.0038	0.6	0.0130
Locus_PmRM012	Morvezen et al 2013	1	62	21	0.62069	0.0025	0.85	0.0863	0.85	0.5261	0.8	0.1232	0.65	0.0395	0.84211	0.7087	0.8	0.6576	0.75	0.0985	0.7	0.0665
Locus_PmRM043	Morvezen et al 2013	1	62	11	0.46667	0.2621	0.75	0.1913	0.7	0.7800	0.5	0.1771	0.4	0.0070	0.45	0.1077	0.45	0.0251	0.45	0.0141	0.45	0.0029
Locus_PmGC01	Charrier et al 2012	2	58	4	0.23333	0.3543	0.25	0.2288	0.35	0.3406	0.3	1.0000	0.25	0.3529	0.35	0.2793	0.1	0.0304	0.2	1.0000	0.25	0.0995
Locus_PmGC05	Charrier et al 2012	2	58	11	0.75862	0.0773	0.61111	0.2557	0.8	0.2568	0.78947	0.9621	0.65	0.2308	0.6	0.0201	0.52632	0.0124	0.68421	0.8467	0.7	0.1092
Locus_PmNH73	Hold et al 2013	3	64	8	0.16667	0.0265	0.35	1.0000	0.15	0.1522	0.1	1.0000	0.15	0.0008	0.2	1.0000	0.05	1.0000	0.1	0.1516	0.05	0.0768
Locus_PmNH11	Hold et al 2013	3	64	4	0.06667	0.0045	0.1	0.0306	0.05	0.0002	0.15	0.2457	0.1	0.0020	0.25	0.2139	0.10526	0.0342	0.05	0.0006	0	0.0001
Locus_PmNH59	Hold et al 2013	4	61	8	0.66667	0.4343	0.5	0.0200	0.9	0.5640	0.65	0.0375	0.85	0.8234	0.65	0.4871	0.7	0.1264	0.65	0.2785	0.45	0.2888
Locus_PmRM007	Morvezen et al 2013	4	61	18	0.6	0.0001	0.75	0.0577	0.55	0.0018	0.85	0.6234	0.6	0.0030	0.75	0.1487	0.75	0.1243	0.5	0.0003	0.85	0.5756
Locus_PmRM041	Morvezen et al 2013	4	61	14	0.5	0.0012	0.35	0.0098	0.55	0.0103	0.55	0.0056	0.6	0.2106	0.65	0.0174	0.6	0.0568	0.55	0.0116	0.75	0.1685
Locus_PmRM036	Morvezen et al 2013	4	61	6	monomorphic	monomorphic	0.3	0.1292	0.15	1.0000	0.3	1.0000	0.2	0.0114	0.1	1.0000	0.15	1.0000	0.2	1.0000	0.1	1.0000
