# Supplementary material for: RAD sequencing resolves fine-scale population structure in a benthic invertebrate: implications for understanding phenotypic plasticity
Source: R Soc Open Sci. 2017 Feb 8;4(2):160548. doi: 10.1098/rsos.160548 (PMC5367306; doi:10.1098/rsos.160548)
Supplement: Supplementary table 2: Pairwise Fst values (below diagonal) and corresponding p-values (above diagonal) calculated using (a) 13 microsatellites genotyped in 180 individuals and (b) 10,539 SNPs genotyped in 45 individuals [file rsos160548supp2.xlsx]

## Sheet: Fst_msat
a)
	1	2	3	4	5	6	7	8	9
1	0	0.00000+-0.0000	0.00000+-0.0000	0.00488+-0.0020	0.00488+-0.0020	0.16895+-0.0104	0.01270+-0.0034	0.00000+-0.0000	0.00000+-0.0000
2	0.03763	0	0.01074+-0.0033	0.00195+-0.0014	0.07715+-0.0077	0.15039+-0.0108	0.12305+-0.0089	0.01562+-0.0037	0.01367+-0.0031
3	0.03387	0.01726	0	0.00977+-0.0033	0.58691+-0.0143	0.24707+-0.0119	0.04395+-0.0054	0.46387+-0.0176	0.31055+-0.0143
4	0.02213	0.02658	0.01609	0	0.00293+-0.0016	0.17676+-0.0109	0.46973+-0.0155	0.00879+-0.0035	0.55273+-0.0168
5	0.02478	0.01391	0.00229	0.02355	0	0.60156+-0.0164	0.17188+-0.0127	0.27051+-0.0134	0.12305+-0.0091
6	0.01001	0.00985	0.00652	0.00774	0.00244	0	0.96875+-0.0054	0.10156+-0.0115	0.56348+-0.0186
7	0.02028	0.01154	0.01265	0.00249	0.01036	-0.00622	0	0.02539+-0.0040	0.47754+-0.0170
8	0.03455	0.01763	0.00256	0.01986	0.00795	0.01138	0.01679	0	0.01562+-0.0037
9	0.03335	0.02001	0.00521	0.00127	0.01168	0.00195	0.0039	0.01739	0
Fst: below diagonal
P-values: above diagonal
P-value: significant only before Bonferroni correction
P-value: significant after Bonferroni correction (significant p-value≤0.0011)
b)
	1	2	3	4	5	6	7	8	9
1	0	0.00000+-0.0000	0.00000+-0.0000	0.00000+-0.0000	0.01802+-0.0121	0.00000+-0.0000	0.00901+-0.0091	0.00901+-0.0091	0.00000+-0.0000
2	0.0672	0	0.42342+-0.0334	0.05405+-0.0201	0.07207+-0.0227	0.00000+-0.0000	0.17117+-0.0438	0.00000+-0.0000	0.02703+-0.0194
3	0.0553	0.01169	0	0.45045+-0.0559	0.37838+-0.0354	0.19820+-0.0353	0.94595+-0.0154	0.01802+-0.0121	0.90090+-0.0304
4	0.06059	0.01571	0.00862	0	0.21622+-0.0278	0.28829+-0.0504	0.20721+-0.0408	0.15315+-0.0360	0.39640+-0.0493
5	0.0602	0.01561	0.00887	0.01213	0	0.09009+-0.0235	0.29730+-0.0508	0.00000+-0.0000	0.17117+-0.0394
6	0.05983	0.01968	0.01129	0.01016	0.01671	0	0.19820+-0.0297	0.00901+-0.0091	0.14414+-0.0242
7	0.05683	0.01211	0.00365	0.01197	0.00978	0.01141	0	0.07207+-0.0227	0.87387+-0.0141
8	0.06272	0.01338	0.01126	0.00826	0.01703	0.01141	0.00817	0	0.00901+-0.0091
9	0.06078	0.01953	0.00475	0.01	0.01251	0.01291	0.00388	0.01342	0
Fst: below diagonal
P-values: above diagonal
P-value: significant only before Bonferroni correction
P-value: significant after Bonferroni correction (significant p-value≤0.0011)
