# Supplementary material for: RAD sequencing resolves fine-scale population structure in a benthic invertebrate: implications for understanding phenotypic plasticity
Source: R Soc Open Sci. 2017 Feb 8;4(2):160548. doi: 10.1098/rsos.160548 (PMC5367306; doi:10.1098/rsos.160548)
Supplement: Supplementary table 3: Pairwise Fst values (below diagonal) and corresponding p-values (above diagonal) calculated using13 microsatellites genotyped in 45 individuals [file rsos160548supp3.xls]

## Sheet: Sheet1
	1	2	3	4	5	6	7	8	9
1	\	0.01367+-0.0042	0.06836+-0.0061	0.09473+-0.0085	0.68652+-0.0153	0.21387+-0.0102	0.03809+-0.0066	0.07422+-0.0083	0.77637+-0.0124
2	0.08330	\	0.32812+-0.0103	0.00684+-0.0023	0.06250+-0.0085	0.29492+-0.0130	0.44727+-0.0167	0.39648+-0.0132	0.31543+-0.0130
3	0.04845	0.01979	\	0.36621+-0.0134	0.23828+-0.0148	0.89453+-0.0089	0.17969+-0.0140	0.86426+-0.0138	0.87500+-0.0089
4	0.05846	0.11765	0.01391	\	0.12012+-0.0094	0.12012+-0.0076	0.17383+-0.0120	0.26367+-0.0136	0.62598+-0.0127
5	0.01301	0.06372	0.03164	0.05800	\	0.62988+-0.0168	0.27246+-0.0144	0.29590+-0.0127	0.93457+-0.0083
6	0.03148	0.02994	-0.01604	0.03616	0.01235	\	0.39648+-0.0144	0.98633+-0.0048	0.89551+-0.0100
7	0.07431	0.01880	0.03019	0.03867	0.03713	0.01715	\	0.43945+-0.0170	0.39160+-0.0147
8	0.06695	0.02797	-0.01335	0.03448	0.03947	-0.02691	0.01854	\	0.87207+-0.0078
9	0.00508	0.03761	-0.01456	0.00498	-0.01104	-0.01049	0.02239	-0.01037	\
Fst: below diagonal
P-values: above diagonal
P-value: significant only before Bonferroni correction
P-value: significant after Bonferroni correction (significant p-value≤0.0011)
