# Supplementary material for: RAD sequencing resolves fine-scale population structure in a benthic invertebrate: implications for understanding phenotypic plasticity
Source: R Soc Open Sci. 2017 Feb 8;4(2):160548. doi: 10.1098/rsos.160548 (PMC5367306; doi:10.1098/rsos.160548)
Supplement: Supplementary table 4: Summary of the results of the General Linear Mixed Models (GLMMs) with response variables shell shape PC1 and CI, population included as a random effect, and PC1 and PC2 from the PCA of the SNP dataset fitted as a predictor variables [file rsos160548supp4.xlsx]

## Sheet: Sheet1
a) GLMM (response variable: Shell Shape PC1 (SS_PC1); predictor variables: PC1 and PC2 from the PCA of the SNP dataset (SNP_PC1 and ANP_PC2 respectevely); random effect: Population) fit by maximum likelihood:
Model: SS_PC1ij = α + β1 SNP_PC1ij + β2 SNP_PC2ij + aj + εij
εij ~ N(0; σ2)
aj ~ N(0; σ a2)
Fixed effect	Estimate	Std. error	t value
SNP_PC1	-0.0001106	8.38e-05	-1.321
SNP_PC2	1.58e-05	4e-05	0.385
P-values obtained from Wald Chisquare calculation:
Fixed effect	Chisquare	df	P-value
SNP_PC1	1.744	1	0.1886
SNP_PC2	0.1486	1	0.6999
b) GLMM (response variable: color index (CI); predictor variables: PC1 and PC2 from the PCA of the SNP dataset (SNP_PC1 and ANP_PC2 respectevely); random effect: Population) fit by maximum likelihood:
Model: CIij = α + β1 SNP_PC1ij + β2 SNP_PC2ij + aj + εij
εij ~ N(0; σ2)
aj ~ N(0; σ a2)
Fixed effect	Estimate	Std. error	t value
SNP_PC1	-0.37031	0.17656	-2.097
SNP_PC2	0.06998	0.08235	0.85
P-values obtained from Wald Chisquare calculation:
Fixed effect	Chisquare	df	P-value
SNP_PC1	4.3987	1	0.03597
SNP_PC2	0.7221	1	0.39546
