# Supplementary material for: RAD sequencing resolves fine-scale population structure in a benthic invertebrate: implications for understanding phenotypic plasticity
Source: R Soc Open Sci. 2017 Feb 8;4(2):160548. doi: 10.1098/rsos.160548 (PMC5367306; doi:10.1098/rsos.160548)
Supplement: Supplementary table 5: Summary of the results obtained from different de novo assemblies of the ddRAD data generated using different values for three main parameters −m, −M and −n within the denovo_map.pl Script in Stacks. −m and −M define the minimum number of raw reads and the maximum number of mi [file rsos160548supp5.xlsx]

## Sheet: Sheet1
Stacks denovo_map.pl parameters			summary information of the key quality indicators of each de novo ddRAD tag assembly
m	M	n	Number of tags	Number of tags present in all individuals	heterozygosity	Average depth os coverage	Number of SNPs after filtering
3	2	3	688713	1472	0.22	14.48x	10664
3	2	5	636203	1415	0.24	14.48x	10346
2	2	4	857245	1668	0.23	12.14x	10024
4	2	4	556453	1276	0.23	16.19x	8349
3	1	4	670596	720	0.24	13.81x	7483
3	3	4	651978	1936	0.23	14.83x	11498
