# Supplementary material for: RAD sequencing resolves fine-scale population structure in a benthic invertebrate: implications for understanding phenotypic plasticity
Source: R Soc Open Sci. 2017 Feb 8;4(2):160548. doi: 10.1098/rsos.160548 (PMC5367306; doi:10.1098/rsos.160548)
Supplement: Supplementary information 1: Design of the P7 adapters used during the preparation of the ddRAD library [file rsos160548supp13.xlsx]

## Sheet: Tabelle1
P7 Up								Down
P7_K_01_DBR_CG	CG	CGTGAT	CGTCCIINNNNNN		AGATCGGAAGAGCACACGTCTGAACT	AGGAGACT		P7_F_01_DBR_CG	CAAGCAGAAGACGGCATACGAGAT	CGTGAT	GTGACTGGAGTTCAGACGTGTGCTCTTCCGATCT		NNNNNNMMGGACG	ATCACG
P7_K_08_DBR_CG	CG	TCAAGT	CGTCCIINNNNNN	C	AGATCGGAAGAGCACACGTCTGAACT	AGGAGACT		P7_F_08_DBR_CG	CAAGCAGAAGACGGCATACGAGAT	TCAAGT	GTGACTGGAGTTCAGACGTGTGCTCTTCCGATCT	G	NNNNNNMMGGACG	ACTTGA
P7_K_10_DBR_CG	CG	AAGCTA	CGTCCIINNNNNN	AT	AGATCGGAAGAGCACACGTCTGAACT	AGGAGACT		P7_F_10_DBR_CG	CAAGCAGAAGACGGCATACGAGAT	AAGCTA	GTGACTGGAGTTCAGACGTGTGCTCTTCCGATCT	AT	NNNNNNMMGGACG	TAGCTT
P7_K_11_DBR_CG	CG	GTAGCC	CGTCCIINNNNNN	TCG	AGATCGGAAGAGCACACGTCTGAACT	AGGAGACT		P7_F_11_DBR_CG	CAAGCAGAAGACGGCATACGAGAT	GTAGCC	GTGACTGGAGTTCAGACGTGTGCTCTTCCGATCT	CGA	NNNNNNMMGGACG	GGCTAC
	Overhang2	Inline-Barcode	DBR	Insert2	Rd2SP	Forked End			FlowCell P7	TruSeq2	Rd2SP	Insert2	DBR	Inline Barcode
